# Supplementary material for: Island biogeography theory provides a plausible explanation for why larger vertebrates and taller humans have more diverse gut microbiomes
Source: ISME J. 2024 Jun 21;18(1):wrae114. doi: 10.1093/ismejo/wrae114 (PMC11253425; doi:10.1093/ismejo/wrae114)
Supplement: main_wrae114 [file main_wrae114.zip]

Archive with 1 entries (1 files):
- main_wrae114.py
